# Supplementary material for: Association between Urban Greenspace and Health: A Systematic Review of Literature
Source: Int J Environ Res Public Health. 2021 May 12;18(10):5137. doi: 10.3390/ijerph18105137 (PMC8150317; doi:10.3390/ijerph18105137)
Supplement: Supplementary file 1 [file ijerph-18-05137-s001.zip]

Archive with 1 entries (1 files):
- Supplementary Tables.pdf
